# Supplementary material for: Somatostatin receptors in fibrotic myocardium
Source: PLoS One. 2024 Jul 22;19(7):e0304813. doi: 10.1371/journal.pone.0304813 (PMC11262693; doi:10.1371/journal.pone.0304813)
Supplement: S1 Data — (XLSX) [file pone.0304813.s001.xlsx]

## Sheet: Figure 1
Figure 1A - SSTR mRNA
SSTR1		SSTR2		SSTR5			SSTR1
Control	ICM	Control	ICM	Control	ICM		Unpaired t test
54.4026	117.066	83.1611	61.6217	90.0531	22.2868		P value	0.175
104.686	247.696	116.388	168.688	127.236	61.4202		P value summary	Ns
142.947	248.318	160.975	312.894	115.066	19.2331		Significantly different (P < 0.05)?	No
83.8485	46.8174	25.0248	55.1354	62.1213	103.347		One- or two-tailed P value?	Two-tailed
114.117	143.307	114.451	60.8354	105.523	68.8528		t, df	t=1.449, df=11
	121.853		49.8096		60.8514
	252.199		97.3087		31.1029		SSTR2
	76.0924		101.28		30.9837		Unpaired t test
							P value	0.767
							P value summary	Ns
							Significantly different (P < 0.05)?	Yes
							One- or two-tailed P value?	No
							t, df	t=0.304, df=11
							SSTR5
							Unpaired t test
							P value	0.008
							P value summary	**
							Significantly different (P < 0.05)?	Yes
							One- or two-tailed P value?	Two-tailed
							t, df	t=3.186, df=11
Figure 1B - Cardiac stress markers mRNA
BNP		MSTN		ACTA2		COL1A1		TGFB1			BNP			COL1A1
Control	ICM	Control	ICM	Control	ICM	Control	ICM	Control	ICM		Unpaired t test			Unpaired t test
143.348	18.9178	99.0174	549.04	110.401	93.175	96.5622	42.8084	48.3147	71.5979		P value	0.047		P value	0.422
56.6519	2354.34	105.744	202.319	89.9134	48.2526	99.598	138.853	142.749	144.39		P value summary	*		P value summary	Ns
128.345	1741.47	75.756	608.889	104.888	193.981	98.0278	232.272	112.99	255.779		Significantly different (P < 0.05)?	Yes		Significantly different (P < 0.05)?	No
117.977	806.331	122.143	327.202	75.3687	41.2808	89.6718	75.854	75.8739	63.0164		One- or two-tailed P value?	Two-tailed		One- or two-tailed P value?	Two-tailed
135.635	246.084	97.3394	564.881	119.429	105.913	116.14	109.509	120.073	90.8175		t, df	t=2.25, df=10		t, df	t=0.83, df=11
	1976.21		984.949		40.4319		29.1439		71.2112
	379.971		361.349		217.718		137.574		244.174		MSTN			TGFB1
			866.097		158.192		424.562		161.329		Unpaired t test			Unpaired t test
											P value	0.041		P value	0.337
											P value summary	*		P value summary	Ns
											Significantly different (P < 0.05)?	Yes		Significantly different (P < 0.05)?	No
											One- or two-tailed P value?	Two-tailed		One- or two-tailed P value?	Two-tailed
											t, df	t=3.77, df=11		t, df	t=1.00, df=11
											ACTA2
											Unpaired t test
											P value	0.711
											P value summary	Ns
											Significantly different (P < 0.05)?	No
											One- or two-tailed P value?	Two-tailed
											t, df	t=0.308, df=11
Figure 1C - SSTR1/BNP correlation
SSTR1	BNP		Pearson r
54.4026	143.348		r		0.8341
104.686	56.6519
142.947	128.345		P value (two tailed)		0.0007
83.8485	117.977		P value summary		***
114.117	135.635		Significant? (alpha = 0.05)		Yes
117.066	18.9178
247.696	2354.34
248.318	1741.47
46.8174	806.331
121.853	246.084
252.199	1976.21
76.0924	379.971
